# Supplementary material for: Syndecan-4 Mediates the Cellular Entry of Adeno-Associated Virus 9
Source: Int J Mol Sci. 2023 Feb 5;24(4):3141. doi: 10.3390/ijms24043141 (PMC9963952; doi:10.3390/ijms24043141)
Supplement: Supplementary file 1 [file ijms-24-03141-s001.zip]

Archive with 1 entries (1 files):
- ijms-2179255-supplementary.pdf
